# Supplementary material for: In a maternity shared-care environment, what do we know about the paper hand-held and electronic health record: a systematic literature review
Source: BMC Pregnancy Childbirth. 2014 Jan 30;14:52. doi: 10.1186/1471-2393-14-52 (PMC3912922; doi:10.1186/1471-2393-14-52)
Supplement: Additional file 1 — Search strategy is attached OR contact copy may be attained by contacting author (glenda.hawley@uq.edu.au). [file 1471-2393-14-52-S1.xls]

## Sheet: Search_Strategy
Question	Concepts		MEDLINE	Embase	CINAHL (Ebsco)	Cochrane Library
In a maternity environment, what do we know about the paper hand-held and electronic record: A systematic literature review	matern* OR prenat* OR perinat* OR prenan* OR midwi* AND record* OR chart* OR note*	using subject headings and key terms	Search: (((((((matern*[Title])) OR (pregnan*[Title])) OR (prenat*[Title])) OR (antenat*[Title])) OR (midwi*[Title]))) AND ((((record*[Title])) OR (note*[Title])) OR (chart*[Title]))	(matern* OR pregnan* OR antenat* OR prenat*) NEAR/3 (record OR records OR notes OR chart) AND [embase]/lim	AB (matern* OR pregnan* OR antenat* OR prenat* OR midwi*) N3 (record OR note* OR chart* OR card* OR records)	matern*:ti or pregnan*:ti or antenat*:ti or midwi*:ti or prenat* (Word variations have been searched) AND record*:ti or note*:ti or chart*:ti (Word variations have been searched)
		MeSH	(maternity nursing[MeSH Terms]) AND record[MeSH Terms]	maternal care'/mj OR 'maternity ward'/mj OR 'pregnant woman'/mj OR 'pregnancy'/mj OR 'prenatal care'/mj OR 'prenatal period'/mj:matern* OR pregnan* OR antenat* OR prenat*:ab,ti AND [embase]/lim:#3.1 OR #3.2:record OR notes OR chart:ab,ti AND [embase]/lim:#10.3 OR #10.4	(MM "Computerized Patient Record") OR (MH "Medical Records, Personal") OR (MM "Medical Record Linkage") OR (MM "Patient Access to Records") OR (MM "Patient Record Systems") OR "maternity AND record"	Automated health record* or "Automated medical record*" or "Automated nursing record*" or "Automated patient record*" or "Computerized health record*" or "Computerized medical record*" or "Computerized nursing record*" or "Computerized patient record*" or "Electronic health record*" or "Electronic medical record*" or "Electronic nursing record*" or "Electronic patient record*" or "Patient health …
		MeSH	maternity OR pregnant OR antenatal AND record maternity[All Fields] AND antenatal[All Fields] AND ("records as topic"[MeSH Terms] OR ("records"[All Fields] AND "topic"[All Fields]) OR "records as topic"[All Fields] OR "record"[All Fields])		S3 - maternity OR (MH "Maternal Behavior") OR (MH "Maternal Attitudes") OR (MH "Maternal Health Services") ((MH "Computerized Patient Record") OR (MH "Patient Record Systems") OR (MH "Medical Records") OR (MH "Medical Records, Personal") OR "record" OR (MH "Patient Access to Records")) AND (S3)
	Maternity Record AND Data	subject headings and key terms	maternity OR pregnant OR antenatal AND record maternity[All Fields] AND antenatal[All Fields] AND ("records as topic"[MeSH Terms] OR ("records"[All Fields] AND "topic"[All Fields]) OR "records as topic"[All Fields] OR "record"[All Fields]) AND "data"[All Fields]
	maternity AND experience	subject headings and key terms	maternity OR pregnant OR antenatal AND record maternity[All Fields] AND antenatal[All Fields] AND ("records as topic"[Mesh] OR ("records"[All Fields] AND "topic"[All Fields]) OR "records as topic"[All Fields] OR "record"[All Fields]) AND "experience"[Title/Abstract] OR "perception"[Title/Abstract]
		MeSH	maternity OR pregnant OR antenatal AND record maternity[All Fields] AND antenatal[All Fields] AND ("records as topic"[MeSH Terms] OR ("records"[All Fields] AND "topic"[All Fields]) OR "records as topic"[All Fields] OR "record"[All Fields]) AND "experience"[Mesh]
	maternity AND integration	using subject headings and key terms	((((collaboration OR team OR integrat*[Title/Abstract])) AND ((share* AND care) OR (general practice) OR GP OR provider*[Title/Abstract]))) AND (matern* OR antenat* OR prenat* OR perinat* OR prenan* OR midwi*[Title/Abstract])
		MeSH	"Midwifery"[Mesh]) OR "Nurse Midwives"[Mesh]) OR "Hospitals, Maternity"[Mesh]) OR "Birthing Centers"[Mesh]) OR) OR "Maternal Health Services"[Mesh:NoExp]) OR "Perinatal Care"[Mesh]) OR "Prenatal Care"[Mesh]) OR "Peripartum Period"[Mesh] AND "General Practitioners"[Mesh]) OR "Physicians, Family"[Mesh]) OR "Physician's Role"[Mesh]) OR "Physicians"[Mesh]) OR "Family Practice"[Mesh]) OR "General Prac…
		Limiters	english language	english language	english language	english language
			"Interdisciplinary Communication"[Mesh] OR "Interdisciplinary Studies"[Mesh]) OR "Cooperative Behavior"[Mesh]) OR "Interprofessional Relations"[Mesh]) OR "Continuity of Patient Care"[Mesh]) OR "Delivery of Health Care, Integrated"[Mesh]
					no limits	Selected manually after the download
				[abstracts]/lim	Abstract Available with menu	No limit done on the abstract
				[embase]/lim	Peer Reviewed with menu
